# Supplementary material for: The L-shaped association of mid-upper arm circumference with all-cause and cause-specific mortality in US adults: a population-based prospective cohort study
Source: BMC Public Health. 2023 Nov 20;23:2297. doi: 10.1186/s12889-023-17064-x (PMC10662296; doi:10.1186/s12889-023-17064-x)
Supplement: Supplementary file 6 — Additional file 6: Table S2. Survey-weighted multivariate analyses of the associations of continuous linear MUAC with all-cause and cause-specific mortality. [file 12889_2023_17064_MOESM6_ESM.xlsx]

## Sheet: Sheet1
Table S2. Survey-weighted multivariate analyses of the associations of continuous linear MUAC with all-cause and cause-specific mortality.
	HR (95% CI)	P-value
All-cause mortality
Crude	0.97(0.96,0.98)	<0.001
Model 1	0.98(0.97,0.99)	<0.001
Model 2	0.99(0.98,1.00)	0.002
Model 3	0.93(0.91,0.95)	<0.001
CVD mortality
Crude	0.97(0.96,0.98)	<0.001
Model 1	0.99(0.98,1.01)	0.447
Model 2	1.00(0.98,1.01)	0.809
Model 3	0.94(0.89,0.98)	0.009
Cancer mortality
Crude	0.98(0.96,0.99)	<0.001
Model 1	0.98(0.96,0.99)	0.005
Model 2	0.98(0.96,0.99)	0.011
Model 3	0.92(0.87,0.96)	<0.001
Respiratory mortality
Crude	0.92(0.89,0.95)	<0.001
Model 1	0.93(0.89,0.97)	<0.001
Model 2	0.93(0.89,0.97)	<0.001
Model 3	0.89(0.82,0.97)	0.007
Data were fitted to a multivariate Cox proportional hazards model for data from a complex survey design.
Model 1: Adjusted for sex, age, and race.
Model 2: Adjusted for sex, age, race, education, marital status, PIR.
Model 3: Adjusted for sex, age, race, education, marital status, PIR, BMI, smoking, alcohol use, caffeine consumption, HEI-2015, physical activity, and comorbidity or history of hypertension, diabetes, CHD, stroke, COPD, cancer, and CKD.
Abbreviations: HR, hazard ratio; CI, confidential interval; BMI, body mass index;PIR, family income-to-poverty ratio; HEI, Healthy Eating Index; COPD, chronic obstructive pulmonary disease; CHD, coronary heart disease; CKD, chronic kidney disease.
