# Supplementary material for: The L-shaped association of mid-upper arm circumference with all-cause and cause-specific mortality in US adults: a population-based prospective cohort study
Source: BMC Public Health. 2023 Nov 20;23:2297. doi: 10.1186/s12889-023-17064-x (PMC10662296; doi:10.1186/s12889-023-17064-x)
Supplement: Supplementary file 7 — Additional file 7: Table S3. Subgroup analyses of the associations of MUAC quartiles with CVD mortality and interaction analyses of MUAC with stratification variables. [file 12889_2023_17064_MOESM7_ESM.xlsx]

## Sheet: Sheet1
Table S3. Subgroup analyses of the associations of MUAC quartiles with CVD mortality and interaction analyses of MUAC with stratification variables.
Subgroup	No. of participants	Q1 (≤29.3)	Q2 (29.4, 32.5)	Q3 (32.6, 36.0)	Q4 (≥36.1)	P for trend	P for interaction
Sex							0.01
Female	26174	1(ref)	1.04(0.75,1.46)	0.60(0.37,0.96)	0.60(0.33,1.08)	0.038
Male	25985	1(ref)	0.57(0.42,0.78)	0.49(0.36,0.68)	0.43(0.26,0.72)	0.003
Age							0.002
≤ 60	36632	1(ref)	0.74(0.39,1.43)	0.63(0.33,1.18)	0.75(0.34,1.69)	0.636
> 60	15527	1(ref)	0.64(0.50,0.82)	0.40(0.29,0.57)	0.26(0.15,0.43)	<0.001
Race							0.199
White	22368	1(ref)	0.68(0.53,0.89)	0.52(0.38,0.71)	0.48(0.31,0.76)	<0.001
Non-white	29791	1(ref)	1.27(0.75,2.14)	1.18(0.64,2.17)	1.10(0.48,2.52)	0.88
Education							0.131
High school or below	24311	1(ref)	0.75(0.57,0.99)	0.72(0.52,1.01)	0.59(0.33,1.08)	0.092
College or above	24076	1(ref)	0.73(0.50,1.07)	0.44(0.29,0.67)	0.45(0.26,0.78)	<0.001
Marital status							0.443
Married	25318	1(ref)	0.59(0.43,0.81)	0.45(0.32,0.64)	0.38(0.22,0.67)	<0.001
other	24713	1(ref)	0.93(0.70,1.24)	0.70(0.49,1.00)	0.74(0.44,1.24)	0.118
PIR							0.824
≤ 1.3	15218	1(ref)	0.77(0.49,1.24)	0.60(0.37,0.98)	0.63(0.32,1.24)	0.104
> 1.3	32346	1(ref)	0.73(0.56,0.94)	0.55(0.41,0.73)	0.49(0.31,0.77)	<0.001
BMI							0.675
≤ 28	27361	1(ref)	0.80(0.62,1.03)	0.67(0.44,1.02)	0.36(0.07,1.79)	0.018
> 28	24472	1(ref)	1.05(0.49,2.22)	0.75(0.36,1.57)	0.83(0.39,1.77)	0.51
Smoker							0.216
Non-smoker	26830	1(ref)	0.74(0.52,1.05)	0.58(0.40,0.84)	0.44(0.21,0.92)	0.012
Smoker	22398	1(ref)	0.68(0.49,0.93)	0.52(0.36,0.74)	0.54(0.32,0.90)	0.021
Current drinker							0.625
No	14474	1(ref)	0.97(0.65,1.44)	0.86(0.57,1.31)	1.03(0.54,1.98)	0.948
Yes	30614	1(ref)	0.60(0.44,0.82)	0.42(0.30,0.59)	0.32(0.19,0.54)	<0.001
Caffeine consumption							0.439
≤ P50	22398	1(ref)	0.79(0.56,1.13)	0.61(0.42,0.90)	0.44(0.25,0.79)	0.002
> P50	22341	1(ref)	0.69(0.51,0.95)	0.54(0.38,0.77)	0.56(0.33,0.98)	0.044
HEI-2015							0.588
≤ 50	25240	1(ref)	0.75(0.50,1.14)	0.63(0.40,0.99)	0.50(0.26,0.93)	0.024
> 50	24233	1(ref)	0.73(0.53,1.01)	0.53(0.36,0.80)	0.59(0.31,1.12)	0.052
Physical activity							0.065
Inactive	13509	1(ref)	0.79(0.60,1.05)	0.53(0.40,0.72)	0.66(0.40,1.08)	0.025
Active	24356	1(ref)	0.68(0.48,0.96)	0.59(0.42,0.82)	0.44(0.26,0.75)	0.002
Hypertension							0.928
No	30872	1(ref)	0.71(0.44,1.14)	0.47(0.28,0.77)	0.43(0.18,1.02)	0.016
Yes	21287	1(ref)	0.72(0.55,0.94)	0.59(0.43,0.79)	0.54(0.34,0.87)	0.006
Diabetes							0.017
No	43662	1(ref)	0.66(0.51,0.87)	0.47(0.35,0.64)	0.52(0.32,0.82)	0.001
Yes	8493	1(ref)	0.96(0.57,1.62)	0.88(0.50,1.54)	0.56(0.25,1.25)	0.128
CHD							0.791
No	46203	1(ref)	0.76(0.59,0.99)	0.59(0.44,0.81)	0.53(0.35,0.81)	0.001
Yes	2029	1(ref)	0.65(0.40,1.08)	0.49(0.27,0.89)	0.53(0.24,1.20)	0.114
Stroke							0.517
No	46615	1(ref)	0.74(0.58,0.94)	0.58(0.44,0.77)	0.50(0.33,0.76)	<0.001
Yes	1770	1(ref)	0.39(0.18, 0.84)	0.28(0.12, 0.68)	0.60(0.17, 2.09)	0.287
COPD							0.479
No	46469	1(ref)	0.76(0.59,0.97)	0.57(0.43,0.76)	0.55(0.37,0.83)	0.002
Yes	2016	1(ref)	0.40(0.18,0.90)	0.42(0.15,1.18)	0.13(0.03,0.64)	0.022
Cancer							0.58
No	43865	1(ref)	0.77(0.58,1.01)	0.62(0.45,0.84)	0.59(0.37,0.93)	0.013
Yes	4535	1(ref)	0.65(0.40,1.08)	0.45(0.21,0.96)	0.39(0.14,1.09)	0.063
CKD							0.196
No	40327	1(ref)	0.84(0.60,1.17)	0.53(0.37,0.75)	0.50(0.28,0.88)	0.004
Yes	9061	1(ref)	0.61(0.43,0.87)	0.61(0.41,0.91)	0.54(0.31,0.95)	0.029
Abbreviations: BMI, body mass index; PIR, family income-to-poverty ratio; P50, 50th percentile; HEI, Healthy Eating Index; COPD, chronic obstructive pulmonary disease; CHD, coronary heart disease; CKD, chronic kidney disease.
Test for trend was based on the variable containing the median value for each quartile.
