# Supplementary material for: The L-shaped association of mid-upper arm circumference with all-cause and cause-specific mortality in US adults: a population-based prospective cohort study
Source: BMC Public Health. 2023 Nov 20;23:2297. doi: 10.1186/s12889-023-17064-x (PMC10662296; doi:10.1186/s12889-023-17064-x)
Supplement: Supplementary file 8 — Additional file 8: Table S4. Subgroup analyses of the associations of MUAC quartiles with cancer mortality and interaction analyses of MUAC with stratification variables. [file 12889_2023_17064_MOESM8_ESM.xlsx]

## Sheet: Sheet1
Table S4. Subgroup analyses of the associations of MUAC quartiles with cancer mortality and interaction analyses of MUAC with stratification variables.
Subgroup	No. of participants	Q1 (≤29.3)	Q2 (29.4, 32.5)	Q3 (32.6, 36.0)	Q4 (≥36.1)	P for trend	P for interaction
Sex							0.011
Female	26174	1(ref)	1.29(0.83,1.99)	1.54(0.92,2.58)	1.28(0.54,3.05)	0.379
Male	25985	1(ref)	0.70(0.49,1.01)	0.73(0.48,1.11)	0.56(0.31,1.02)	0.122
Age							0.692
≤ 60	36632	1(ref)	1.02(0.60,1.73)	0.88(0.49,1.57)	0.60(0.25,1.39)	0.191
> 60	15527	1(ref)	0.85(0.63,1.14)	0.88(0.61,1.27)	0.61(0.35,1.08)	0.148
Race							0.911
White	22368	1(ref)	0.92(0.67,1.28)	0.93(0.62,1.40)	0.73(0.41,1.31)	0.35
Non-white	29791	1(ref)	1.13(0.67,1.90)	1.44(0.84,2.47)	1.10(0.53,2.28)	0.603
Education							0.943
High school or below	24311	1(ref)	0.82(0.54,1.24)	0.83(0.49,1.42)	0.56(0.31,1.02)	0.107
College or above	24076	1(ref)	1.04(0.72,1.51)	1.15(0.76,1.75)	0.97(0.49,1.89)	0.983
Marital status							0.817
Married	25318	1(ref)	1.00(0.71,1.43)	1.11(0.70,1.77)	0.99(0.51,1.90)	0.959
other	24713	1(ref)	0.86(0.58,1.27)	0.83(0.52,1.32)	0.51(0.26,0.99)	0.062
PIR							0.552
≤ 1.3	15218	1(ref)	1.61(1.04,2.51)	2.49(1.31,4.74)	2.90(1.40,5.97)	0.004
> 1.3	32346	1(ref)	0.82(0.59,1.15)	0.78(0.52,1.18)	0.54(0.30,0.96)	0.05
BMI							0.441
≤ 28	27361	1(ref)	0.85(0.63,1.14)	0.72(0.46,1.12)	0.38(0.09,1.69)	0.061
> 28	24472	1(ref)	2.07(0.59,7.28)	2.07(0.62,6.94)	1.62(0.46,5.66)	0.137
Smoker							0.356
Non-smoker	26830	1(ref)	0.97(0.58,1.62)	0.85(0.46,1.59)	0.39(0.16,0.99)	0.071
Smoker	22398	1(ref)	0.91(0.66,1.26)	1.05(0.70,1.57)	1.02(0.57,1.82)	0.805
Current drinker							0.204
No	14474	1(ref)	1.13(0.67,1.90)	1.32(0.67,2.60)	1.15(0.51,2.59)	0.675
Yes	30614	1(ref)	0.86(0.62,1.19)	0.83(0.56,1.22)	0.60(0.33,1.10)	0.12
Caffeine consumption							0.024
≤ P50	22398	1(ref)	1.22(0.76,1.98)	1.49(0.82,2.72)	0.78(0.32,1.90)	0.899
> P50	22341	1(ref)	0.77(0.54,1.12)	0.73(0.48,1.10)	0.69(0.39,1.24)	0.252
HEI-2015							0.06
≤ 50	25240	1(ref)	0.93(0.57,1.50)	1.19(0.72,1.97)	1.18(0.60,2.32)	0.46
> 50	24233	1(ref)	0.97(0.67,1.39)	0.84(0.53,1.34)	0.48(0.24,0.97)	0.056
Physical activity							0.377
Inactive	13509	1(ref)	1.05(0.62,1.77)	1.24(0.68,2.26)	1.26(0.55,2.90)	0.511
Active	24356	1(ref)	0.82(0.59,1.16)	0.77(0.51,1.17)	0.46(0.25,0.84)	0.021
Hypertension							0.47
No	30872	1(ref)	1.03(0.65,1.61)	1.03(0.61,1.73)	1.09(0.53,2.24)	0.838
Yes	21287	1(ref)	0.87(0.61,1.24)	0.94(0.60,1.47)	0.60(0.33,1.10)	0.159
Diabetes							0.948
No	43662	1(ref)	0.99(0.73,1.35)	1.08(0.73,1.59)	0.92(0.52,1.64)	0.897
Yes	8493	1(ref)	0.78(0.35,1.77)	0.74(0.34,1.62)	0.41(0.14,1.21)	0.089
CHD							0.409
No	46203	1(ref)	0.91(0.68,1.23)	0.99(0.68,1.43)	0.76(0.45,1.29)	0.436
Yes	2029	1(ref)	1.26(0.50, 3.16)	1.01(0.37, 2.75)	0.68(0.18, 2.61)	0.427
Stroke							0.036
No	46615	1(ref)	0.87(0.66,1.15)	0.89(0.62,1.28)	0.68(0.40,1.15)	0.208
Yes	1770	1(ref)	2.96( 0.75, 11.70)	7.35( 1.91, 28.33)	4.31( 0.87, 21.45)	0.119
COPD							0.68
No	46469	1(ref)	0.88(0.66,1.18)	0.93(0.63,1.35)	0.69(0.41,1.16)	0.241
Yes	2016	1(ref)	1.63(0.67, 3.95)	2.07(0.64, 6.68)	2.02(0.37,10.96)	0.405
Cancer							0.182
No	43865	1(ref)	1.07(0.73,1.57)	1.00(0.64,1.55)	0.75(0.40,1.41)	0.361
Yes	4535	1(ref)	0.73(0.47,1.13)	1.01(0.54,1.86)	0.93(0.41,2.12)	0.926
CKD							0.261
No	40327	1(ref)	0.97(0.70,1.35)	1.00(0.66,1.50)	0.86(0.49,1.51)	0.662
Yes	9061	1(ref)	0.90(0.52,1.54)	1.03(0.53,1.98)	0.62(0.22,1.76)	0.48
Abbreviations: BMI, body mass index; PIR, family income-to-poverty ratio; P50, 50th percentile; HEI, Healthy Eating Index; COPD, chronic obstructive pulmonary disease; CHD, coronary heart disease; CKD, chronic kidney disease.
Test for trend was based on the variable containing the median value for each quartile.
