# Supplementary material for: The L-shaped association of mid-upper arm circumference with all-cause and cause-specific mortality in US adults: a population-based prospective cohort study
Source: BMC Public Health. 2023 Nov 20;23:2297. doi: 10.1186/s12889-023-17064-x (PMC10662296; doi:10.1186/s12889-023-17064-x)
Supplement: Supplementary file 9 — Additional file 9: Table S5. Subgroup analyses of the associations of MUAC quartiles with respiratory mortality and interaction analyses of MUAC with stratification variables. [file 12889_2023_17064_MOESM9_ESM.xlsx]

## Sheet: Sheet1
Table S5.Subgroup analyses of the associations of MUAC quartiles with respiratory mortality and interaction analyses of MUAC with stratification variables.
Subgroup	No. of participants	Q1 (≤29.3)	Q2 (29.4, 32.5)	Q3 (32.6, 36.0)	Q4 (≥36.1)	P for trend	P for interaction
Sex							0.011
Female	26174	1(ref)	0.42(0.21, 0.83)	1.58(0.80, 3.14)	0.79(0.26, 2.44)	0.795
Male	25985	1(ref)	0.62(0.31, 1.23)	0.34(0.15, 0.78)	0.15(0.04, 0.57)	0.001
Age							0.064
≤ 60	36632	1(ref)	0.56(0.19, 1.61)	0.76(0.28, 2.08)	0.13(0.02, 0.93)	0.032
> 60	15527	1(ref)	0.53(0.33,0.84)	0.55(0.28,1.11)	0.40(0.15,1.03)	0.046
Race							0.482
White	22368	1(ref)	0.53(0.33, 0.84)	0.67(0.38, 1.18)	0.34(0.15, 0.78)	0.014
Non-white	29791	1(ref)	1.03(0.31,3.44)	1.66(0.38,7.26)	0.89(0.11,7.06)	0.853
Education							0.399
High school or below	24311	1(ref)	0.49(0.27, 0.88)	0.81(0.39, 1.69)	0.60(0.22, 1.65)	0.377
College or above	24076	1(ref)	0.68(0.33, 1.38)	0.67(0.31, 1.46)	0.19(0.05, 0.69)	0.022
Marital status							0.153
Married	25318	1(ref)	1.00(0.49, 2.04)	1.03(0.42, 2.50)	0.83(0.26, 2.63)	0.818
other	24713	1(ref)	0.33(0.17, 0.67)	0.62(0.32, 1.20)	0.21(0.07, 0.69)	0.009
PIR							0.027
≤ 1.3	15218	1(ref)	0.98(0.48, 1.99)	1.70(0.63, 4.55)	1.25(0.38, 4.09)	0.454
> 1.3	32346	1(ref)	0.53(0.31, 0.91)	0.64(0.32, 1.26)	0.29(0.10, 0.83)	0.03
BMI							0.047
≤ 28	27361	1(ref)	0.59(0.38, 0.91)	0.32(0.12, 0.84)	0.00(0.00, 0.00)	0.002
> 28	24472	1(ref)	1.23(0.17, 8.83)	2.54(0.36,18.00)	0.99(0.14, 6.81)	0.07
Smoker							0.569
Non-smoker	26830	1(ref)	0.42(0.14,1.25)	0.92(0.28,2.98)	1.02(0.12,9.08)	0.962
Smoker	22398	1(ref)	0.62(0.38, 1.02)	0.76(0.41, 1.40)	0.32(0.15, 0.70)	0.019
Current drinker							0.801
No	14474	1(ref)	0.50(0.27, 0.90)	0.87(0.42, 1.83)	0.49(0.18, 1.38)	0.32
Yes	30614	1(ref)	0.64(0.32, 1.30)	0.71(0.31, 1.60)	0.29(0.07, 1.19)	0.108
Caffeine consumption							0.674
≤ P50	22398	1(ref)	0.69(0.37, 1.30)	0.76(0.30, 1.93)	0.71(0.21, 2.44)	0.526
> P50	22341	1(ref)	0.52(0.30, 0.90)	0.72(0.33, 1.58)	0.25(0.08, 0.83)	0.043
HEI-2015							0.224
≤ 50	25240	1(ref)	0.40(0.20, 0.80)	0.75(0.41, 1.39)	0.40(0.12, 1.36)	0.151
> 50	24233	1(ref)	0.80(0.45, 1.43)	0.81(0.40, 1.64)	0.36(0.13, 1.02)	0.125
Physical activity							0.527
Inactive	13509	1(ref)	0.55(0.29, 1.03)	0.87(0.38, 2.00)	0.37(0.11, 1.26)	0.26
Active	24356	1(ref)	0.53(0.30, 0.94)	0.63(0.26, 1.53)	0.35(0.14, 0.85)	0.042
Hypertension							0.977
No	30872	1(ref)	0.70(0.29, 1.70)	1.09(0.32, 3.65)	0.63(0.14, 2.84)	0.761
Yes	21287	1(ref)	0.49(0.29, 0.81)	0.60(0.31, 1.15)	0.29(0.11, 0.73)	0.013
Diabetes							0.239
No	43662	1(ref)	0.58(0.37, 0.91)	0.85(0.46, 1.59)	0.53(0.22, 1.28)	0.236
Yes	8493	1(ref)	0.87(0.33, 2.27)	0.79(0.29, 2.16)	0.22(0.06, 0.87)	0.037
CHD							0.152
No	46203	1(ref)	0.56(0.35, 0.88)	0.79(0.48, 1.29)	0.42(0.17, 1.00)	0.06
Yes	2029	1(ref)	1.06( 0.21, 5.41)	0.71( 0.15, 3.44)	0.24( 0.03, 2.26)	0.166
COPD							0.899
No	46469	1(ref)	0.55(0.34, 0.90)	0.64(0.38, 1.06)	0.35(0.14, 0.87)	0.013
Yes	2016	1(ref)	0.71( 0.30, 1.71)	1.14( 0.34, 3.86)	0.58( 0.13, 2.57)	0.731
Cancer							0.26
No	43865	1(ref)	0.61(0.37,1.01)	0.76(0.43,1.34)	0.30(0.12,0.77)	0.021
Yes	4535	1(ref)	0.49(0.19, 1.29)	0.62(0.18, 2.09)	0.67(0.13, 3.34)	0.606
CKD							0.189
No	40327	1(ref)	0.61(0.36, 1.05)	1.04(0.53, 2.04)	0.50(0.15, 1.68)	0.503
Yes	9061	1(ref)	0.63(0.33, 1.18)	0.48(0.17, 1.33)	0.37(0.13, 1.05)	0.06
Abbreviations: BMI, body mass index; PIR, family income-to-poverty ratio; P50, 50th percentile; HEI, Healthy Eating Index; COPD, chronic obstructive pulmonary disease; CHD, coronary heart disease; CKD, chronic kidney disease.
Test for trend was based on the variable containing the median value for each quartile.
