# Supplementary material for: The L-shaped association of mid-upper arm circumference with all-cause and cause-specific mortality in US adults: a population-based prospective cohort study
Source: BMC Public Health. 2023 Nov 20;23:2297. doi: 10.1186/s12889-023-17064-x (PMC10662296; doi:10.1186/s12889-023-17064-x)
Supplement: Supplementary file 10 — Additional file 10: Table S6. Number and proportion (percentage) of participants in MUAC quartiles stratified by subgroup analysis variables. [file 12889_2023_17064_MOESM10_ESM.xlsx]

## Sheet: Sheet 1
Table S6. Number and proportion (percentage) of participants in MUAC quartiles stratified by subgroup analysis variables.
Subgroup	Q1 (≤29.3)	Q2 (29.4, 32.5)	Q3 (32.6, 36.0)	Q4 (≥36.1)	P-value
Sex					< 0.001
Female	8885(35.1)	6314(24.5)	5263(19.5)	5712(20.9)
Male	4177(12.5)	7011(25.0)	7756(32.0)	7041(30.4)
Age					< 0.001
≤ 60	8809(23.2)	8810(23.7)	9216(25.8)	9797(27.3)
> 60	4253(26.9)	4515(28.4)	3803(25.2)	2956(19.5)
Race					0.007
White	5846(24.4)	5738(24.8)	5550(25.8)	5234(25.0)
Non-white	7216(23.2)	7587(24.7)	7469(25.4)	7519(26.8)
Education					< 0.001
High school or below	5499(21.9)	6511(25.7)	6346(26.2)	5955(26.2)
College or above	5923(24.3)	5890(24.2)	6060(25.8)	6203(25.8)
Marital status					< 0.001
Married	5454(21.2)	6697(24.9)	6749(27.3)	6418(26.6)
other	6808(26.7)	6107(24.6)	5859(24.0)	5939(24.7)
PIR					< 0.001
≤ 1.3	4010(26.1)	3929(25.3)	3685(24.1)	3594(24.6)
> 1.3	7806(23.1)	8175(24.5)	8210(26.3)	8155(26.1)
BMI					< 0.001
≤ 28	12674(44.2)	10101(36.7)	4161(17.3)	425( 1.8)
> 28	280( 0.9)	3151(11.1)	8791(35.3)	12250(52.7)
Smoker					< 0.001
Non-smoker	6764(24.5)	6778(24.5)	6577(25.0)	6711(25.9)
Smoker	5026(22.3)	5812(25.1)	5967(26.9)	5593(25.7)
Current drinker					0.014
No	3674(23.9)	3717(24.9)	3469(24.6)	3614(26.7)
Yes	6974(22.9)	7845(24.9)	8054(26.4)	7741(25.8)
Caffeine consumption					< 0.001
≤ P50	5923(25.9)	5744(24.9)	5294(24.0)	5437(25.2)
> P50	4982(21.9)	5669(24.7)	5969(27.0)	5721(26.4)
HEI-2015					< 0.001
≤ 50	5888(21.8)	5997(23.0)	6349(25.9)	7006(29.3)
> 50	6303(25.8)	6638(26.6)	6064(25.5)	5228(22.0)
Physical activity					0.659
Inactive	3287(23.8)	3298(25.6)	3192(25.7)	3074(24.9)
Active	6130(23.7)	6525(24.9)	6521(26.1)	6276(25.3)
Hypertension					< 0.001
No	8889(27.5)	8313(26.5)	7498(25.2)	6172(20.9)
Yes	4173(17.8)	5012(21.7)	5521(26.6)	6581(33.9)
Diabetes					< 0.001
No	11865(25.7)	11417(25.4)	10747(25.6)	9633(23.3)
Yes	1196(11.8)	1908(20.0)	2269(26.4)	3120(41.7)
CHD					0.008
No	10917(23.4)	11841(24.9)	11827(25.9)	11618(25.9)
Yes	470(20.3)	519(23.2)	531(28.9)	509(27.7)
Stroke					0.164
No	10972(23.2)	11959(24.8)	11964(26.0)	11720(25.9)
Yes	462(25.8)	441(23.5)	432(24.1)	435(26.6)
COPD					0.043
No	10908(23.2)	11924(24.9)	11955(26.0)	11682(25.9)
Yes	555(26.7)	502(23.2)	464(24.6)	495(25.5)
Cancer					< 0.001
No	10221(23.0)	11140(24.6)	11341(26.2)	11163(26.3)
Yes	1220(26.7)	1267(27.2)	1060(23.5)	988(22.6)
CKD					< 0.001
No	9701(23.2)	10451(25.1)	10357(26.4)	9818(25.4)
Yes	2497(26.8)	2218(23.4)	2040(22.6)	2306(27.3)
Differences in proportions between subgroups were examined by chi-square test.
Abbreviations: BMI, body mass index; PIR, family income-to-poverty ratio; HEI, Healthy Eating Index; COPD, chronic obstructive pulmonary disease; CHD, coronary heart disease; CKD, chronic kidney disease.
