# Supplementary material for: The L-shaped association of mid-upper arm circumference with all-cause and cause-specific mortality in US adults: a population-based prospective cohort study
Source: BMC Public Health. 2023 Nov 20;23:2297. doi: 10.1186/s12889-023-17064-x (PMC10662296; doi:10.1186/s12889-023-17064-x)
Supplement: Supplementary file 11 — Additional file 11: Table S7. Survey-weighted multivariate analyses of the associations of continuous linear MUAC with all-cause and cause-specific mortality in different subgroups. [file 12889_2023_17064_MOESM11_ESM.xlsx]

## Sheet: Sheet1
Table S7. Survey-weighted multivariate analyses of the associations of continuous linear MUAC with all-cause and cause-specific mortality in different subgroups.
	All-cause mortality		CVD mortality		Cancer mortality		Respiratory mortality
	HR (95% CI)	P-value	HR (95% CI)	P-value	HR (95% CI)	P-value	HR (95% CI)	P-value
Sex
Female	0.96(0.92,1.00)	0.03	0.95(0.88,1.03)	0.196	0.96(0.89,1.03)	0.245	0.94(0.83,1.07)	0.364
Male	0.90(0.87,0.93)	<0.001	0.92(0.86,0.98)	0.011	0.89(0.84,0.95)	<0.001	0.82(0.73,0.92)	<0.001
Age
≤ 60	0.91(0.87,0.96)	<0.001	0.99(0.88,1.10)	0.805	0.85(0.79,0.93)	<0.001	0.78(0.69,0.87)	<0.001
> 60	0.88(0.85,0.90)	<0.001	0.84(0.81,0.88)	<0.001	0.90(0.85,0.95)	<0.001	0.86(0.77,0.97)	0.014
Race
White	0.92(0.89,0.95)	<0.001	0.93(0.88,0.98)	0.011	0.91(0.86,0.96)	0.001	0.88(0.80,0.98)	0.019
Non-white	0.98(0.94,1.01)	0.199	1.02(0.95,1.09)	0.666	0.98(0.91,1.05)	0.498	0.93(0.77,1.11)	0.408
Education
High school or below	0.94(0.91,0.97)	<0.001	0.97(0.92,1.02)	0.244	0.90 (0.84,0.96)	0.002	0.95(0.83,1.09)	0.483
College or above	0.92(0.89,0.95)	<0.001	0.91(0.85,0.97)	0.006	0.93(0.87,0.99)	0.031	0.81(0.73,0.89)	<0.001
Marital status
Married	0.93(0.90,0.96)	<0.001	0.92(0.86,0.98)	0.005	0.95(0.89,1.01)	0.116	0.93(0.84,1.03)	0.158
other	0.93(0.90,0.96)	<0.001	0.96(0.89,1.03)	0.296	0.87(0.81,0.93)	<0.001	0.85(0.75,0.96)	0.008
PIR
≤ 1.3	0.98(0.94,1.02)	0.298	0.99(0.93,1.06)	0.736	1.01(0.92,1.10)	0.846	0.97(0.82,1.13)	0.671
> 1.3	0.91(0.89,0.94)	<0.001	0.92(0.87,0.98)	0.009	0.89(0.84,0.94)	<0.001	0.86(0.79,0.94)	<0.001
BMI
≤ 28	0.93(0.91,0.95)	<0.001	0.93(0.88,0.97)	0.001	0.92(0.87,0.97)	0.002	0.87(0.81,0.93)	<0.001
> 28	0.99(0.97,1.01)	0.159	1.01(0.97,1.05)	0.532	0.95(0.92,0.98)	0.004	0.93(0.86,1.00)	0.066
Smoker
Non-smoker	0.93(0.90,0.97)	<0.001	0.94(0.88,1.01)	0.108	0.86(0.79,0.94)	<0.001	0.90(0.76,1.07)	0.229
Smoker	0.93(0.90,0.96)	<0.001	0.93(0.87,1.00)	0.046	0.95(0.89,1.00)	0.067	0.88(0.80,0.97)	0.011
Current drinker
No	0.94(0.91,0.98)	0.001	0.99(0.93,1.07)	0.874	0.95(0.88,1.03)	0.186	0.94(0.82,1.08)	0.364
Yes	0.92(0.89,0.96)	<0.001	0.90(0.85,0.96)	<0.001	0.90(0.84,0.96)	<0.001	0.84(0.74,0.96)	0.011
Caffeine consumption
≤ P50	0.93(0.90,0.96)	<0.001	0.92(0.86,0.98)	0.008	0.91(0.83,0.99)	0.022	0.93(0.77,1.13)	0.466
> P50	0.93(0.90,0.96)	<0.001	0.96(0.90,1.03)	0.232	0.92(0.87,0.98)	0.007	0.85(0.77,0.95)	0.003
HEI-2015
≤ 50	0.94(0.90,0.97)	<0.001	0.94(0.87,1.03)	0.188	0.95(0.89,1.01)	0.105	0.83(0.73,0.95)	0.006
> 50	0.92(0.89,0.96)	<0.001	0.94(0.88,1.00)	0.048	0.88(0.83,0.95)	<0.001	0.92(0.80,1.06)	0.26
Physical activity
Inactive	0.95(0.91,0.98)	0.002	0.98(0.92,1.05)	0.532	0.96(0.89,1.04)	0.289	0.91(0.81,1.03)	0.13
Active	0.92(0.89,0.95)	<0.001	0.90(0.85,0.95)	<0.001	0.88(0.83,0.94)	<0.001	0.89(0.79,1.01)	0.068
Hypertension
No	0.93(0.89,0.97)	0.001	0.93(0.84,1.03)	0.192	0.91(0.84,0.97)	0.007	0.82(0.71,0.96)	0.011
Yes	0.92(0.90,0.95)	<0.001	0.94(0.89,0.99)	0.014	0.92(0.86,0.98)	0.006	0.91(0.81,1.02)	0.099
Diabetes
No	0.94(0.91,0.97)	<0.001	0.94(0.90,0.99)	0.026	0.94(0.89,0.99)	0.032	0.093(0.85,1.01)	0.09
Yes	0.91(0.88,0.95)	<0.001	0.93(0.85,1.02)	0.143	0.85(0.78,0.93)	<0.001	0.83(0.66,1.04)	0.104
CHD
No	0.94(0.91,0.96)	<0.001	0.95(0.90,1.00)	0.05	0.92(0.88,0.97)	0.001	0.88(0.81,0.95)	0.001
Yes	0.88(0.83,0.94)	<0.001	0.88(0.80,0.96)	0.005	0.86(0.74,1.00)	0.05	0.83(0.64,1.07)	0.141
Stroke
No	0.93(0.91,0.95)	<0.001	0.93(0.88,0.97)	0.001	0.91(0.86,0.96)	<0.001	0.91(0.83,0.99)	0.03
Yes	0.95(0.87,1.04)	0.284	1.08(0.91,1.28)	0.374	0.96(0.79,1.16)	0.66	0.85(0.71,1.02)	0.075
COPD
No	0.93(0.91,0.95)	<0.001	0.95(0.91,1.00)	0.031	0.91(0.86,0.96)	<0.001	0.89(0.81,0.98)	0.018
Yes	0.92(0.85,1.00)	0.045	0.81(0.71,0.93)	0.002	1.00(0.87,1.15)	0.985	0.91(0.75,1.09)	0.301
Cancer
No	0.93(0.91,0.96)	<0.001	0.96(0.90,1.01)	0.117	0.92(0.87,0.97)	0.002	0.91(0.82,1.02)	0.099
Yes	0.92(0.87,0.97)	0.002	0.88(0.79,0.98)	0.019	0.92(0.84,1.00)	0.048	0.83(0.67,1.02)	0.072
CKD
No	0.94(0.91,0.97)	<0.001	0.95(0.89,1.02)	0.152	0.93(0.88,0.98)	0.012	0.95(0.84,1.08)	0.44
Yes	0.91(0.88,0.95)	<0.001	0.92(0.86,0.98)	0.011	0.89(0.82,0.98)	0.013	0.82(0.71,0.93)	0.003
Data were fitted to a multivariate Cox proportional hazards model for data from a complex survey design with adjustment of sex, age, race, education, marital status, PIR, BMI, smoking, alcohol use, caffeine consumption, HEI-2015, physical activity, and comorbidity or history of hypertension, diabetes, CHD, stroke, COPD, cancer, and CKD except for the specific stratification variable.
Abbreviations: HR, hazard ratio; CI, confidential interval; BMI, body mass index; PIR, family income-to-poverty ratio; HEI, Healthy Eating Index; COPD, chronic obstructive pulmonary disease; CHD, coronary heart disease; CKD, chronic kidney disease.
