# Supplementary material for: The L-shaped association of mid-upper arm circumference with all-cause and cause-specific mortality in US adults: a population-based prospective cohort study
Source: BMC Public Health. 2023 Nov 20;23:2297. doi: 10.1186/s12889-023-17064-x (PMC10662296; doi:10.1186/s12889-023-17064-x)
Supplement: Supplementary file 13 — Additional file 13: Table S9. Survey-weighted multivariate analyses of the associations of MUAC quartiles with all-cause and disease-specific mortality after excluding participants with possible hypoalbuminemia . (n = 3480). [file 12889_2023_17064_MOESM13_ESM.xlsx]

## Sheet: Sheet2
Table S9. Survey-weighted multivariate analyses of the associations of MUAC quartiles with all-cause and disease-specific mortality after excluding participants with possible hypoalbuminemia .
	Q1 (≤29.3)	Q2 (29.4, 32.5)		Q3 (32.6, 36.0)		Q4 (≥36.1)
	HR (95% CI)	HR (95% CI)	P-value	HR (95% CI)	P-value	HR (95% CI)	P-value
All-cause mortality
Crude	1(ref)	0.86 (0.80, 0.93)	<0.001	0.73 (0.67, 0.79)	<0.001	0.68 (0.62, 0.74)	<0.001
Model 1	1(ref)	0.73 (0.68, 0.79)	<0.001	0.71 (0.65, 0.77)	<0.001	0.81 (0.74, 0.89)	<0.001
Model 2	1(ref)	0.74 (0.68, 0.80)	<0.001	0.74 (0.68, 0.81)	<0.001	0.84 (0.76, 0.92)	<0.001
Model 3	1(ref)	0.77 (0.67, 0.88)	<0.001	0.70 (0.59, 0.82)	<0.001	0.60 (0.46, 0.77)	<0.001
CVD mortality
Crude	1(ref)	0.89 (0.78, 1.02)	0.099	0.69 (0.60, 0.79)	<0.001	0.74 (0.64, 0.86)	<0.001
Model 1	1(ref)	0.77 (0.68, 0.87)	<0.001	0.73 (0.63, 0.83)	<0.001	1.02 (0.89, 1.17)	0.795
Model 2	1(ref)	0.78 (0.68, 0.90)	<0.001	0.76 (0.65, 0.88)	<0.001	1.04 (0.91, 1.20)	0.564
Model 3	1(ref)	0.75 (0.59, 0.95)	0.016	0.58 (0.44, 0.76)	<0.001	0.53 (0.36, 0.79)	0.002
Cancer mortality
Crude	1(ref)	1.03 (0.86, 1.22)	0.763	1.00 (0.85, 1.18)	0.999	0.82 (0.69, 0.98)	0.033
Model 1	1(ref)	0.83 (0.69, 0.99)	0.042	0.87 (0.73, 1.04)	0.135	0.86 (0.71, 1.05)	0.146
Model 2	1(ref)	0.87 (0.71, 1.05)	0.151	0.92 (0.76, 1.11)	0.384	0.90 (0.73, 1.11)	0.336
Model 3	1(ref)	0.96 (0.72, 1.28)	0.765	0.97 (0.68, 1.39)	0.324	0.78 (0.47, 1.29)	0.324
Respiratory mortality
Crude	1(ref)	0.66 (0.50, 0.88)	0.004	0.52 (0.39, 0.67)	<0.001	0.37 (0.24, 0.58)	<0.001
Model 1	1(ref)	0.59 (0.44, 0.81)	<0.001	0.57 (0.43, 0.76)	<0.001	0.53 (0.34, 0.83)	0.006
Model 2	1(ref)	0.56 (0.41, 0.78)	<0.001	0.59 (0.43, 0.81)	<0.001	0.49 (0.33, 0.75)	<0.001
Model 3	1(ref)	0.58 (0.37, 0.91)	0.017	0.82 (0.50, 1.34)	0.424	0.43 (0.20, 0.92)	0.03
Data were calculated by svycoxph to fit a multivariate Cox proportional hazards model to data from a complex survey design.
Model 1: Adjusted for sex, age, and race.
Model 2: Adjusted for sex, age, race, education, marital status, and PIR.
Model 3: Adjusted for sex, age, race, education, marital status, PIR, BMI, smoking, alcohol use, caffeine consumption, HEI-2015, physical activity, comorbidity or history of hypertension, diabetes, CHD, stroke, COPD, cancer, and CKD.
Abbreviations: HR, hazard ratio; CI, confidential interval; BMI, body mass index; PIR, family income-to-poverty ratio; HEI, Healthy Eating Index; COPD, chronic obstructive pulmonary disease; CHD, coronary heart disease; CKD, chronic kidney disease.
