# Supplementary material for: The L-shaped association of mid-upper arm circumference with all-cause and cause-specific mortality in US adults: a population-based prospective cohort study
Source: BMC Public Health. 2023 Nov 20;23:2297. doi: 10.1186/s12889-023-17064-x (PMC10662296; doi:10.1186/s12889-023-17064-x)
Supplement: Supplementary file 14 — Additional file 14: Table S10. Survey-weighted multivariate analyses of the associations of MUAC quartiles with all-cause and disease-specific mortality after excluding participants who died in the first two years. (n = 953). [file 12889_2023_17064_MOESM14_ESM.xlsx]

## Sheet: Sheet2
Table S10. Survey-weighted multivariate analyses of the associations of MUAC quartiles with all-cause and disease-specific mortality after excluding participants who died in the first two years.
	Q1 (≤29.3)	Q2 (29.4, 32.5)		Q3 (32.6, 36.0)		Q4 (≥36.1)
	HR (95% CI)	HR (95% CI)	P-value	HR (95% CI)	P-value	HR (95% CI)	P-value
All-cause mortality
Crude	1(ref)	0.87 (0.80, 0.94)	<0.001	0.75 (0.69, 0.81)	<0.001	0.70 (0.64, 0.77)	<0.001
Model 1	1(ref)	0.73 (0.68, 0.79)	<0.001	0.73 (0.67, 0.79)	<0.001	0.83 (0.76, 0.91)	<0.001
Model 2	1(ref)	0.75 (0.69, 0.81)	<0.001	0.76 (0.69, 0.83)	<0.001	0.85 (0.78, 0.94)	<0.001
Model 3	1(ref)	0.78 (0.68, 0.89)	<0.001	0.69 (0.58, 0.82)	<0.001	0.58 (0.45, 0.75)	<0.001
CVD mortality
Crude	1(ref)	0.92 (0.80, 1.05)	0.213	0.73 (0.63, 0.84)	<0.001	0.77 (0.66, 0.89)	<0.001
Model 1	1(ref)	0.78 (0.69, 0.89)	<0.001	0.76 (0.66, 0.89)	<0.001	1.04 (0.91, 1.20)	0.568
Model 2	1(ref)	0.80 (0.69, 0.93)	0.003	0.79 (0.67, 0.94)	0.007	1.05 (0.92, 1.20)	0.46
Model 3	1(ref)	0.75 (0.58 0.96)	0.022	0.57 (0.43, 0.76)	<0.001	0.46 (0.31, 0.67)	<0.001
Cancer mortality
Crude	1(ref)	0.98 (0.82, 1.18)	0.841	1.02 (0.86, 1.21)	0.825	0.82 (0.68, 0.99)	0.042
Model 1	1(ref)	0.79 (0.65, 0.96)	0.017	0.89 (0.74, 1.07)	5	0.85 (0.69, 1.05)	0.135
Model 2	1(ref)	0.84 (0.69, 1.03)	0.089	0.94 (0.77, 1.15)	0.542	0.89 (0.71, 1.10)	0.279
Model 3	1(ref)	0.99 (0.73, 1.35)	0.96	1.01 (0.70, 1.46)	0.962	0.84 (0.50, 1.43)	0.524
Respiratory mortality
Crude	1(ref)	0.68 (0.52, 0.90)	0.007	0.55 (0.42, 0.72)	<0.001	0.35 (0.24, 0.51)	<0.001
Model 1	1(ref)	0.60 (0.45, 0.81)	<0.001	0.59 (0.44, 0.80)	<0.001	0.49 (0.33, 0.74)	<0.001
Model 2	1(ref)	0.58 (0.42, 0.78)	<0.001	0.61 (0.44, 0.83)	0.002	0.50 (0.33, 0.76)	<0.001
Model 3	1(ref)	0.59 (0.38, 0.91)	0.018	0.75 (0.45, 1.25)	0.275	0.42 (0.20, 0.89)	0.023
Data were calculated by svycoxph to fit a multivariate Cox proportional hazards model to data from a complex survey design.
Model 1: Adjusted for sex, age, and race.
Model 2: Adjusted for sex, age, race, education, marital status, and PIR.
Model 3: Adjusted for sex, age, race, education, marital status, PIR, BMI, smoking, alcohol use, caffeine consumption, HEI-2015, physical activity, comorbidity or history of hypertension, diabetes, CHD, stroke, COPD, cancer, and CKD.
Abbreviations: HR, hazard ratio; CI, confidential interval; BMI, body mass index; PIR, family income-to-poverty ratio; HEI, Healthy Eating Index; COPD, chronic obstructive pulmonary disease; CHD, coronary heart disease; CKD, chronic kidney disease.
