# Supplementary material for: The L-shaped association of mid-upper arm circumference with all-cause and cause-specific mortality in US adults: a population-based prospective cohort study
Source: BMC Public Health. 2023 Nov 20;23:2297. doi: 10.1186/s12889-023-17064-x (PMC10662296; doi:10.1186/s12889-023-17064-x)
Supplement: Supplementary file 15 — Additional file 15: Table S11. Survey-weighted multivariate analyses of the associations of MUAC quartiles with all-cause and disease-specific mortality after imputation of all missing covariates. [file 12889_2023_17064_MOESM15_ESM.xlsx]

## Sheet: Sheet2
Table S11. Survey-weighted multivariate analyses of the associations of MUAC quartiles with all-cause and disease-specific mortality after imputation of all missing covariates.
	Q1 (≤29.3)	Q2 (29.4, 32.5)		Q3 (32.6, 36.0)		Q4 （≥36.1）
	HR (95% CI)	HR (95% CI)	P-value	HR (95% CI)	P-value	HR (95% CI)	P-value
All-cause mortality
Crude	1(ref)	0.84 (0.78, 0.91)	<0.001	0.72 (0.66, 0.78)	<0.001	0.67 (0.61, 0.73)	<0.001
Model 1	1(ref)	0.72 (0.67, 0.77)	<0.001	0.70 (0.64, 0.76)	<0.001	0.80 (0.73, 0.88)	<0.001
Model 2	1(ref)	0.74 (0.68, 0.79)	<0.001	0.73 (0.68, 0.80)	<0.001	0.84 (0.77, 0.91)	<0.001
Model 3	1(ref)	0.70 (0.65, 0.76)	<0.001	0.61 (0.56, 0.68)	<0.001	0.54 (0.47, 0.62)	<0.001
CVD mortality
Crude	1(ref)	0.87 (0.77, 0.99)	0.029	0.68 (0.60, 0.77)	<0.001	0.73 (0.63, 0.84)	<0.001
Model 1	1(ref)	0.76 (0.67, 0.85)	<0.001	0.72 (0.63, 0.82)	<0.001	1.01 (0.88, 1.15)	0.932
Model 2	1(ref)	0.77 (0.69, 0.87)	<0.001	0.75 (0.65, 0.86)	<0.001	1.05 (0.92, 1.20)	0.452
Model 3	1(ref)	0.70 (0.61, 0.80)	<0.001	0.56 (0.47, 0.66)	<0.001	0.56 (0.44, 0.70)	<0.001
Cancer mortality
Crude	1(ref)	0.94 (0.79, 1.10)	0.428	0.94 (0.81, 1.10)	0.449	0.74 (0.63, 0.87)	<0.001
Model 1	1(ref)	0.76 (0.64, 0.90)	0.002	0.83 (0.70, 0.98)	0.03	0.78 (0.65, 0.94)	0.01
Model 2	1(ref)	0.77 (0.65, 0.92)	0.003	0.86 (0.73, 1.01)	0.072	0.81 (0.67, 0.97)	0.023
Model 3	1(ref)	0.78 (0.66, 0.92)	0.003	0.83 (0.67, 1.01)	0.062	0.67 (0.50, 0.91)	0.01
Respiratory mortality
Crude	1(ref)	0.66 (0.51, 0.86)	0.002	0.53 (0.41, 0.68)	<0.001	0.37 (0.25, 0.56)	<0.001
Model 1	1(ref)	0.60 (0.46, 0.79)	<0.001	0.59 (0.45, 0.78)	<0.001	0.54 (0.35, 0.82)	0.004
Model 2	1(ref)	0.61 (0.46, 0.79)	<0.001	0.60 (0.46, 0.77)	<0.001	0.54 (0.35, 0.81)	0.003
Model 3	1(ref)	0.73 (0.55, 0.97)	0.03	0.71 (0.48, 1.04)	0.08	0.57 (0.35, 0.91)	0.019
Data were calculated by svycoxph to fit a multivariate Cox proportional hazards model to data from a complex survey design.
Model 1: Adjusted for sex, age, and race.
Model 2: Adjusted for sex, age, race, education, marital status, and PIR.
Model 3: Adjusted for sex, age, race, education, marital status, PIR, BMI, smoking, alcohol use, caffeine consumption, HEI-2015, physical activity, comorbidity or history of hypertension, diabetes, CHD, stroke, COPD, cancer, and CKD.
Abbreviations: HR, hazard ratio; CI, confidential interval; BMI, body mass index; PIR, family income-to-poverty ratio; HEI, Healthy Eating Index; COPD, chronic obstructive pulmonary disease; CHD, coronary heart disease; CKD, chronic kidney disease.
